# Supplementary material for: Radiotherapy Side Effects: Comprehensive Proteomic Study Unraveled Neural Stem Cell Degenerative Differentiation upon Ionizing Radiation
Source: Biomolecules. 2022 Nov 26;12(12):1759. doi: 10.3390/biom12121759 (PMC9775306; doi:10.3390/biom12121759)
Supplement: Supplementary file 1 [file biomolecules-12-01759-s001.zip]

Archive with 3 entries (3 files):
- Figure S1.png
- Figure S2.png
- Table S1.pdf
